# Supplementary material for: Bilberry-Derived Anthocyanins Modulate Cytokine Expression in the Intestine of Patients with Ulcerative Colitis
Source: PLoS One. 2016 May 6;11(5):e0154817. doi: 10.1371/journal.pone.0154817 (PMC4859486; doi:10.1371/journal.pone.0154817)
Supplement: S2 File — (XLSX) [file pone.0154817.s011.xlsx]

## Sheet: Fig 1
Fig 1A: IFGR1 mRNA
Ctr	IFN	ARBE	IFN+ ARBE
1	0.594475	0.788239	0.721844
1.07247	0.501019	0.689232	0.8323
0.913049	0.465762	0.725964	0.827139
Fig 1B: IFGR2 mRNA
Ctr	IFN	ARBE	IFN+ ARBE
1.0397	1.87704	0.818353	1.12708
0.963357	1.78856	0.903365	1.08383
1	1.50779	1.12199	1.33479
Fig 1C: SOCS1 mRNA
Ctr	IFN	ARBE	IFN+ ARBE
1	16.0022	1.19795	0.943315
1.22814	19.0361	0.955844	1.32561
1.27074	16.7145	1.35421	2.25484
Fig 1D: SOCS3 mRNA
Ctr	IFN	ARBE	IFN+ ARBE
1	3.84648	1.28124	1.16331
1.74042	3.58322	1.2437	2.3646
2.21007	3.78588	1.73938	4.37216

## Sheet: Fig 2
Fig 2: PTP inhibition, phospho-STAT1 densitometry
Ctr	IFN	ARBE	IFN+ARBE
1	9.97372	1.193	9.02852
1		1.39288	4.35939
1	20.1455	3.16901
Ctr+0.5mM Na3VO4	IFN+0.5mM Na3VO4	ARBE+0.5mM Na3VO4	IFN+ARBE+0.5mM Na3VO4
1	5.60026	1.37551	2.10141
1	9.82518	0.950069	2.22791
1	8.57968	0.491969	0.628205

## Sheet: Fig 5
Fig 5: MCP-1 serum levels
	week1	week3	week5	week7
1	64.834	67.977	104.172	81.129
3	83.881	150.118	94.178	104.275
5	112.275	163.658	150.424	51.285
7	111.214	82.773	79.501	97.11
8	101.203	78.975	81.474	73.988
9	97.881	87.849	60.505	99.94
10	112.82	98.239	87.507	78.594
11	92.768	142.646	69.122	63.093
12		76.423	84.329
13		64.019	93.705

## Sheet: S3 and S6 Figs
S3 Fig: PTPN2 knockdown, phospho-STAT1 densitometry
Ctr	IFN	ARBE	IFN+ARBE	Ctr PTPN2 knockdown	IFN PTPN2 knockdown	ARBE PTPN2 konckdown	IFN+ARBE PTPN2 knockdown
1		0.967873	1.24009	1.98383	2.73146	2.49852	1.16824
1	1.60227				9.02752	3.92748	1.08951
1	2.97309	2.06875	1.96246	0.39005		1.35837	0.968725
S6A Fig: IFNg serum levels
	week1	week3	week5	week7
1	12.625	12.5	21.1875	14.3125
2			1.625
3	114.252	129.703	130.652	138.763
4			2.1875	2
5				2.25
6				6.5
7			0.625
8	27.9375	23.1875	28.4375	42.5
9		2.75	3.25
S6B Fig: TNFa serum levels
	week1	week3	week5	week7
Pat1	225.695	348.171	241.181	227.71
Pat8	0	16.113	30.468	33.871
Pat10	20.717	26.472	20.717	0
Pat11	1643.13	240.271	470.298	237.565
Pat13		297.892	595.798
Pat3	5857.74	4428	5048.63	5706.78
S6C Fig: IL-17A serum levels
	week1	week3	week5	week7
Pat1	0.73	1.035	0.455	0.882
Pat3	0.24	0.24	0	0.12
Pat5	0.79	0.76	1.8	1.68
Pat8	0.12	0.67	0.7	0.575
Pat9	0.3	3.977	0.24	0.515
Pat10	0	0.12	0.24	0.61
Pat11	1.443	0.695	0.575	0.61
S6D Fig: IL-22 serum levels
	week1	week3	week5	week7
Pat1	46.476	59.969	53.618	78.502
Pat2	79.902	87.126	66.461	75.202
Pat3	91.604	86.372	85.756	92.968
Pat5	47.176	46.487	47.907	69.601
Pat7	50.371	48.959	60.404	62.323
Pat8	58.366	50.815	58.333	40.29
Pat9	42.919	64.525	32.836	38.1
Pat10	81.502	55.424	62.804	35.802
Pat11	205.558	145.912	135.392	146.207
Pat12		26.622	39.923
Pat13		300.564	313.283
S6E Fig: IL-10 serum levels
	week1	week3	week5	week7
Pat1	0.282	0.176	1.2335	0.687
Pat2	1.1455	0.952	0.67	0.617
Pat5	0	0.317	0.705	0.458
Pat7	0	0	0.2465	0.5455
Pat8	0.6875	0.317	1.1455	0
Pat10	0	0.07	0	0.388
Pat11	1.8315	0.5465	1.269	0.8635
Pat3	12.553	12.943	21.23	19.97
S6F Fig: IL-13 serum levels
	week1	week3	week5	week7
Pat3	2.046	0	0.661	0.68
Pat10	0	0.32	1.3635	1.12
Pat11	3.135	0	0.257	0.435
