# Supplementary material for: Bilberry-Derived Anthocyanins Modulate Cytokine Expression in the Intestine of Patients with Ulcerative Colitis
Source: PLoS One. 2016 May 6;11(5):e0154817. doi: 10.1371/journal.pone.0154817 (PMC4859486; doi:10.1371/journal.pone.0154817)
Supplement: S1 Table — (XLSX) [file pone.0154817.s012.xlsx]

## Sheet: Tabelle1
		IFNg		STAT1		IFNGR1		IFNGR2		TNFa		pNFkB		IL-10		IL-17A		IL-22
		week 1	week 7	week 1	week 7	week 1	week 7	week 1	week 7	week 1	week 7	week 1	week 7	week 1	week 7	week 1	week 7	week 1	week 7
remission	1	+++	++	++	+	-	++	++	+	+++	++	+	+	-	+	+	++	++	+++
	2	+	+	++	+	+	++	+++	+	+++	+	+	+	-	+	++	+++	+	++
	3	+++	+	+++	-	-	+	++	-	+++	-	+++	++	+	+	+++	++	+	+++
	4	+++	+	+	-	-	+	+	-	+	-	-	+	++	++	+	+++	++	++
	5	++	+	+++	+	-	++	+	-	+++	++	+	+	++	++	++	++	+	+++
	6	++	+	+++	+	-	++	+	-	+++	+	+++	+	++	++	+++	+	++	+++
	7	++	+	+++	++	+	++	++	+	+++	+	-	+	+++	+++	+++	+++	++	+++
no remission	8	++	++	+++	++	-	+++	+++	+	++	++	++	++	+	++	++	++	++	+
	9	+	+	+++	++	+	++	++	+	+++	+++	+	+	+	+++	+++	++	+	+
	10	++	+	+++	++	-	++	+	-	+	++	-	+	++	++	++	++	+++	+
	11	++	++	++	-	+	+++	++	-	++	+	-	+	++	++	++	++	+	+
healthy control	12	-		+		++		+		+		-		++		+		+
	13	+		++		+		-		+		-		+++		-		+
	14	-		-		++		+		+		-		++		+		+
	15	+		+		+		+		-		+		++		-		++
active UC	16					-		++		+++		+						++
	17					++
UC in remission	18					+		++		+		+						++
	19					-
